# Supplementary material for: Involvement of the Ventrolateral Periaqueductal Gray Matter-Central Medial Thalamic Nucleus-Basolateral Amygdala Pathway in Neuropathic Pain Regulation of Rats
Source: Front Neuroanat. 2020 Jul 21;14:32. doi: 10.3389/fnana.2020.00032 (PMC7394700; doi:10.3389/fnana.2020.00032)
Supplement: Supplementary file 1 [file Presentation_1.zip]

Archive with 1 entries (1 files):
- Legends of Supplementary Figure.docx
